# Supplementary material for: Detection of a Multiple Circulation Event of Dengue Virus 2 Strains in the Northern Region of Brazil
Source: Trop Med Infect Dis. 2024 Jan 9;9(1):17. doi: 10.3390/tropicalmed9010017 (PMC10818346; doi:10.3390/tropicalmed9010017)
Supplement: Supplementary file 1 [file tropicalmed-09-00017-s001.zip]

Archive with 1 entries (1 files):
- tropicalmed-2734318-supplementary.pdf
